# Supplementary material for: Inconsistencies in the Assessment of Endodontic Outcomes in Patients with Special Health Care Needs: A Novel Proposal
Source: Diagnostics (Basel). 2026 May 7;16(10):1426. doi: 10.3390/diagnostics16101426 (PMC13206158; doi:10.3390/diagnostics16101426)
Supplement: Supplementary file 1 [file diagnostics-16-01426-s001.zip]

Archive with 3 entries (3 files):
- diagnostics-4224408_Fig.S1.pdf
- diagnostics-4224408_Table S2.STROBE_checklist_cohort.pdf
- diagnostics-4224408_Table.S1.pdf
